# Supplementary material for: Interconnections between urolithiasis and oral health: a cross-sectional and bidirectional Mendelian randomization study
Source: Front Med (Lausanne). 2023 Apr 26;10:1174502. doi: 10.3389/fmed.2023.1174502 (PMC10169673; doi:10.3389/fmed.2023.1174502)
Supplement: Supplementary file 1 [file Data_Sheet_1.CSV]

	id	trait	note	ncase	group_name	year	consortium	author	sex	population	unit	nsnp	sample_size	build	ncontrol	category	subcategory	ontology	mr	priority	pmid	sd
1	finn-b-N14_UROLITHIASIS	Urolithiasis	N14_UROLITHIASIS	5347	public	2021	NA	NA	Males and Females	European	NA	16380466	NA	HG19/GRCh37	213445	Binary	NA	NA	1	0	NA	NA
2	finn-b-K11_CARIES	Dental caries	K11_CARIES	4170	public	2021	NA	NA	Males and Females	European	NA	16380411	NA	HG19/GRCh37	195395	Binary	NA	NA	1	0	NA	NA
3	finn-b-K11_GINGIVITIS_PERIODONTAL	Gingivitis and periodontal diseases	K11_GINGIVITIS_PERIODONTAL	4120	public	2021	NA	NA	Males and Females	European	NA	16380400	NA	HG19/GRCh37	195395	Binary	NA	NA	1	0	NA	NA
4	finn-b-K11_IMPACTED_TEETH	Impacted teeth	K11_IMPACTED_TEETH	884	public	2021	NA	NA	Males and Females	European	NA	16380466	NA	HG19/GRCh37	217908	Binary	NA	NA	1	0	NA	NA
