# Supplementary material for: Interconnections between urolithiasis and oral health: a cross-sectional and bidirectional Mendelian randomization study
Source: Front Med (Lausanne). 2023 Apr 26;10:1174502. doi: 10.3389/fmed.2023.1174502 (PMC10169673; doi:10.3389/fmed.2023.1174502)
Supplement: Supplementary file 2 [file Data_Sheet_2.CSV]

	SNP	effect_allele.exposure	other_allele.exposure	effect_allele.outcome	other_allele.outcome	beta.exposure	beta.outcome	eaf.exposure	eaf.outcome	remove	palindromic	ambiguous	id.outcome	chr	pos	se.outcome	samplesize.outcome	pval.outcome	outcome	originalname.outcome	outcome.deprecated	mr_keep.outcome	data_source.outcome	se.exposure	pos.exposure	chr.exposure	samplesize.exposure	pval.exposure	id.exposure	exposure	mr_keep.exposure	pval_origin.exposure	data_source.exposure	action	mr_keep
1	rs112406774	A	C	A	C	0.3884	-0.1437	0.02039	0.02035	FALSE	FALSE	FALSE	finn-b-N14_UROLITHIASIS	18	32986008	0.0733	NA	0.0499402	Urolithiasis || id:finn-b-N14_UROLITHIASIS	Urolithiasis	Urolithiasis || ||	TRUE	igd	0.0816	32986008	18	NA	1.92E-06	finn-b-K11_CARIES	|| id:finn-b-K11_CARIES	TRUE	reported	igd	2	TRUE
2	rs11643372	C	A	C	A	0.2797	-0.0419	0.03682	0.0368	FALSE	FALSE	FALSE	finn-b-N14_UROLITHIASIS	16	48061712	0.054	NA	0.4375	Urolithiasis || id:finn-b-N14_UROLITHIASIS	Urolithiasis	Urolithiasis || ||	TRUE	igd	0.0598	48061712	16	NA	2.91E-06	finn-b-K11_CARIES	|| id:finn-b-K11_CARIES	TRUE	reported	igd	2	TRUE
3	rs12405430	G	T	G	T	0.1107	-0.0084	0.3364	0.3366	FALSE	FALSE	FALSE	finn-b-N14_UROLITHIASIS	1	69168941	0.0218	NA	0.698499	Urolithiasis || id:finn-b-N14_UROLITHIASIS	Urolithiasis	Urolithiasis || ||	TRUE	igd	0.0238	69168941	1	NA	3.22E-06	finn-b-K11_CARIES	|| id:finn-b-K11_CARIES	TRUE	reported	igd	2	TRUE
4	rs12479905	C	A	C	A	-0.1069	-0.0308	0.4316	0.4313	FALSE	FALSE	FALSE	finn-b-N14_UROLITHIASIS	20	42702875	0.0206	NA	0.1358	Urolithiasis || id:finn-b-N14_UROLITHIASIS	Urolithiasis	Urolithiasis || ||	TRUE	igd	0.0225	42702875	20	NA	2.10E-06	finn-b-K11_CARIES	|| id:finn-b-K11_CARIES	TRUE	reported	igd	2	TRUE
5	rs13128426	T	G	T	G	-0.1613	0.0087	0.1231	0.123	FALSE	FALSE	FALSE	finn-b-N14_UROLITHIASIS	4	148003783	0.0311	NA	0.7796	Urolithiasis || id:finn-b-N14_UROLITHIASIS	Urolithiasis	Urolithiasis || ||	TRUE	igd	0.0342	148003783	4	NA	2.37E-06	finn-b-K11_CARIES	|| id:finn-b-K11_CARIES	TRUE	reported	igd	2	TRUE
6	rs143941193	C	G	C	G	0.2471	-0.0214	0.04922	0.04924	FALSE	TRUE	FALSE	finn-b-N14_UROLITHIASIS	3	66497369	0.0477	NA	0.653301	Urolithiasis || id:finn-b-N14_UROLITHIASIS	Urolithiasis	Urolithiasis || ||	TRUE	igd	0.052	66497369	3	NA	2.00E-06	finn-b-K11_CARIES	|| id:finn-b-K11_CARIES	TRUE	reported	igd	2	TRUE
7	rs282325	T	G	T	G	0.1233	-0.0086	0.2198	0.2196	FALSE	FALSE	FALSE	finn-b-N14_UROLITHIASIS	12	95792163	0.0246	NA	0.7259	Urolithiasis || id:finn-b-N14_UROLITHIASIS	Urolithiasis	Urolithiasis || ||	TRUE	igd	0.0269	95792163	12	NA	4.59E-06	finn-b-K11_CARIES	|| id:finn-b-K11_CARIES	TRUE	reported	igd	2	TRUE
8	rs72850984	A	G	A	G	0.1771	0.0427	0.1007	0.1007	FALSE	FALSE	FALSE	finn-b-N14_UROLITHIASIS	11	1824460	0.0342	NA	0.2113	Urolithiasis || id:finn-b-N14_UROLITHIASIS	Urolithiasis	Urolithiasis || ||	TRUE	igd	0.0375	1824460	11	NA	2.25E-06	finn-b-K11_CARIES	|| id:finn-b-K11_CARIES	TRUE	reported	igd	2	TRUE
9	rs73203040	C	T	C	T	0.2833	-0.012	0.03835	0.03835	FALSE	FALSE	FALSE	finn-b-N14_UROLITHIASIS	7	111193372	0.0533	NA	0.8214	Urolithiasis || id:finn-b-N14_UROLITHIASIS	Urolithiasis	Urolithiasis || ||	TRUE	igd	0.0589	111193372	7	NA	1.51E-06	finn-b-K11_CARIES	|| id:finn-b-K11_CARIES	TRUE	reported	igd	2	TRUE
10	rs9273375	C	G	C	G	0.1546	0.0099	0.8495	0.8496	FALSE	TRUE	FALSE	finn-b-N14_UROLITHIASIS	6	32626786	0.0292	NA	0.7346	Urolithiasis || id:finn-b-N14_UROLITHIASIS	Urolithiasis	Urolithiasis || ||	TRUE	igd	0.0321	32626786	6	NA	1.44E-06	finn-b-K11_CARIES	|| id:finn-b-K11_CARIES	TRUE	reported	igd	2	TRUE
11	rs116614116	T	C	T	C	0.2738	0.0571	0.04609	0.04608	FALSE	FALSE	FALSE	finn-b-N14_UROLITHIASIS	5	103401291	0.0489	NA	0.2429	Urolithiasis || id:finn-b-N14_UROLITHIASIS	Urolithiasis	Urolithiasis || ||	TRUE	igd	0.0548	103401291	5	NA	5.89E-07	finn-b-K11_GINGIVITIS_PERIODONTAL	|| id:finn-b-K11_GINGIVITIS_PERIODONTAL	TRUE	reported	igd	2	TRUE
12	rs13071808	A	G	A	G	0.1657	0.0247	0.1113	0.1113	FALSE	FALSE	FALSE	finn-b-N14_UROLITHIASIS	3	117319322	0.0323	NA	0.4445	Urolithiasis || id:finn-b-N14_UROLITHIASIS	Urolithiasis	Urolithiasis || ||	TRUE	igd	0.0357	117319322	3	NA	3.40E-06	finn-b-K11_GINGIVITIS_PERIODONTAL	|| id:finn-b-K11_GINGIVITIS_PERIODONTAL	TRUE	reported	igd	2	TRUE
13	rs1946942	T	C	T	C	0.138	0.0025	0.1845	0.1845	FALSE	FALSE	FALSE	finn-b-N14_UROLITHIASIS	8	96102796	0.0264	NA	0.9232	Urolithiasis || id:finn-b-N14_UROLITHIASIS	Urolithiasis	Urolithiasis || ||	TRUE	igd	0.0291	96102796	8	NA	2.05E-06	finn-b-K11_GINGIVITIS_PERIODONTAL	|| id:finn-b-K11_GINGIVITIS_PERIODONTAL	TRUE	reported	igd	2	TRUE
14	rs35664282	A	G	A	G	-0.1253	-0.0387	0.2383	0.2383	FALSE	FALSE	FALSE	finn-b-N14_UROLITHIASIS	18	22322135	0.0241	NA	0.108	Urolithiasis || id:finn-b-N14_UROLITHIASIS	Urolithiasis	Urolithiasis || ||	TRUE	igd	0.0265	22322135	18	NA	2.16E-06	finn-b-K11_GINGIVITIS_PERIODONTAL	|| id:finn-b-K11_GINGIVITIS_PERIODONTAL	TRUE	reported	igd	2	TRUE
15	rs4774455	G	A	G	A	0.1653	0.051	0.1249	0.1246	FALSE	FALSE	FALSE	finn-b-N14_UROLITHIASIS	15	63193186	0.0312	NA	0.1019	Urolithiasis || id:finn-b-N14_UROLITHIASIS	Urolithiasis	Urolithiasis || ||	TRUE	igd	0.0342	63193186	15	NA	1.39E-06	finn-b-K11_GINGIVITIS_PERIODONTAL	|| id:finn-b-K11_GINGIVITIS_PERIODONTAL	TRUE	reported	igd	2	TRUE
16	rs62567180	A	C	A	C	0.1194	-0.0046	0.2813	0.2812	FALSE	FALSE	FALSE	finn-b-N14_UROLITHIASIS	9	72096659	0.0227	NA	0.8401	Urolithiasis || id:finn-b-N14_UROLITHIASIS	Urolithiasis	Urolithiasis || ||	TRUE	igd	0.025	72096659	9	NA	1.72E-06	finn-b-K11_GINGIVITIS_PERIODONTAL	|| id:finn-b-K11_GINGIVITIS_PERIODONTAL	TRUE	reported	igd	2	TRUE
17	rs141149799	A	C	A	C	0.7049	0.0052	0.031	0.031	FALSE	FALSE	FALSE	finn-b-N14_UROLITHIASIS	1	99371281	0.0598	NA	0.9306	Urolithiasis || id:finn-b-N14_UROLITHIASIS	Urolithiasis	Urolithiasis || ||	TRUE	igd	0.148	99371281	1	NA	1.91E-06	finn-b-K11_IMPACTED_TEETH	|| id:finn-b-K11_IMPACTED_TEETH	TRUE	reported	igd	2	TRUE
18	rs1592764	T	G	T	G	0.4294	-0.0105	0.07109	0.07109	FALSE	FALSE	FALSE	finn-b-N14_UROLITHIASIS	5	96486895	0.0396	NA	0.7903	Urolithiasis || id:finn-b-N14_UROLITHIASIS	Urolithiasis	Urolithiasis || ||	TRUE	igd	0.0929	96486895	5	NA	3.79E-06	finn-b-K11_IMPACTED_TEETH	|| id:finn-b-K11_IMPACTED_TEETH	TRUE	reported	igd	2	TRUE
19	rs263341	G	A	G	A	-0.2449	0.0372	0.5473	0.5473	FALSE	FALSE	FALSE	finn-b-N14_UROLITHIASIS	8	5572052	0.0205	NA	0.0703704	Urolithiasis || id:finn-b-N14_UROLITHIASIS	Urolithiasis	Urolithiasis || ||	TRUE	igd	0.0484	5572052	8	NA	4.29E-07	finn-b-K11_IMPACTED_TEETH	|| id:finn-b-K11_IMPACTED_TEETH	TRUE	reported	igd	2	TRUE
20	rs2744822	T	G	T	G	-0.2916	0.0187	0.3289	0.3289	FALSE	FALSE	FALSE	finn-b-N14_UROLITHIASIS	1	11378544	0.022	NA	0.3952	Urolithiasis || id:finn-b-N14_UROLITHIASIS	Urolithiasis	Urolithiasis || ||	TRUE	igd	0.0523	11378544	1	NA	2.51E-08	finn-b-K11_IMPACTED_TEETH	|| id:finn-b-K11_IMPACTED_TEETH	TRUE	reported	igd	2	TRUE
21	rs72803355	C	T	C	T	0.4805	-0.0282	0.05815	0.05815	FALSE	FALSE	FALSE	finn-b-N14_UROLITHIASIS	16	89463132	0.0433	NA	0.5145	Urolithiasis || id:finn-b-N14_UROLITHIASIS	Urolithiasis	Urolithiasis || ||	TRUE	igd	0.1029	89463132	16	NA	3.02E-06	finn-b-K11_IMPACTED_TEETH	|| id:finn-b-K11_IMPACTED_TEETH	TRUE	reported	igd	2	TRUE
1	rs10051765	C	T	C	T	0.1432	0.0084	0.4009	0.4007	FALSE	FALSE	FALSE	finn-b-K11_CARIES	5	176799992	0.0227	NA	0.711001	Dental caries || id:finn-b-K11_CARIES	Dental caries	Dental caries || ||	TRUE	igd	5	176799992	0.0208	6.10E-12	NA	finn-b-N14_UROLITHIASIS	|| id:finn-b-N14_UROLITHIASIS	TRUE	reported	igd	2	TRUE
2	rs1010269	G	A	G	A	0.1556	-0.0224	0.8199	0.8201	FALSE	FALSE	FALSE	finn-b-K11_CARIES	17	59448945	0.0291	NA	0.441	Dental caries || id:finn-b-K11_CARIES	Dental caries	Dental caries || ||	TRUE	igd	17	59448945	0.0268	6.67E-09	NA	finn-b-N14_UROLITHIASIS	|| id:finn-b-N14_UROLITHIASIS	TRUE	reported	igd	2	TRUE
3	rs11077601	G	T	G	T	-0.0958	-0.0076	0.5408	0.5408	FALSE	FALSE	FALSE	finn-b-K11_CARIES	17	70350140	0.0224	NA	0.735401	Dental caries || id:finn-b-K11_CARIES	Dental caries	Dental caries || ||	TRUE	igd	17	70350140	0.0205	2.89E-06	NA	finn-b-N14_UROLITHIASIS	|| id:finn-b-N14_UROLITHIASIS	TRUE	reported	igd	2	TRUE
4	rs111396769	A	G	A	G	0.2078	-0.0384	0.05826	0.05818	FALSE	FALSE	FALSE	finn-b-K11_CARIES	7	70968475	0.0482	NA	0.4254	Dental caries || id:finn-b-K11_CARIES	Dental caries	Dental caries || ||	TRUE	igd	7	70968475	0.0442	2.58E-06	NA	finn-b-N14_UROLITHIASIS	|| id:finn-b-N14_UROLITHIASIS	TRUE	reported	igd	2	TRUE
5	rs111891490	T	C	T	C	0.1689	-0.0839	0.09227	0.09203	FALSE	FALSE	FALSE	finn-b-K11_CARIES	1	21017202	0.0389	NA	0.0310599	Dental caries || id:finn-b-K11_CARIES	Dental caries	Dental caries || ||	TRUE	igd	1	21017202	0.0357	2.27E-06	NA	finn-b-N14_UROLITHIASIS	|| id:finn-b-N14_UROLITHIASIS	TRUE	reported	igd	2	TRUE
6	rs141158119	T	C	T	C	0.264	0.099	0.03464	0.03467	FALSE	FALSE	FALSE	finn-b-K11_CARIES	3	70574219	0.0616	NA	0.1077	Dental caries || id:finn-b-K11_CARIES	Dental caries	Dental caries || ||	TRUE	igd	3	70574219	0.0573	4.13E-06	NA	finn-b-N14_UROLITHIASIS	|| id:finn-b-N14_UROLITHIASIS	TRUE	reported	igd	2	TRUE
7	rs146948889	A	G	A	G	-0.241	-0.0134	0.07181	0.07162	FALSE	FALSE	FALSE	finn-b-K11_CARIES	3	48477252	0.0437	NA	0.7592	Dental caries || id:finn-b-K11_CARIES	Dental caries	Dental caries || ||	TRUE	igd	3	48477252	0.0407	3.17E-09	NA	finn-b-N14_UROLITHIASIS	|| id:finn-b-N14_UROLITHIASIS	TRUE	reported	igd	2	TRUE
8	rs147177307	T	C	T	C	0.5539	-0.1093	0.007824	0.007827	FALSE	FALSE	FALSE	finn-b-K11_CARIES	5	50777490	0.1295	NA	0.3986	Dental caries || id:finn-b-K11_CARIES	Dental caries	Dental caries || ||	TRUE	igd	5	50777490	0.1194	3.47E-06	NA	finn-b-N14_UROLITHIASIS	|| id:finn-b-N14_UROLITHIASIS	TRUE	reported	igd	2	TRUE
9	rs147568240	A	G	A	G	1.161	0.0625	0.002201	0.002199	FALSE	FALSE	FALSE	finn-b-K11_CARIES	11	32113309	0.2431	NA	0.797	Dental caries || id:finn-b-K11_CARIES	Dental caries	Dental caries || ||	TRUE	igd	11	32113309	0.2432	1.81E-06	NA	finn-b-N14_UROLITHIASIS	|| id:finn-b-N14_UROLITHIASIS	TRUE	reported	igd	2	TRUE
10	rs148994786	A	G	A	G	0.6173	-0.1488	0.006514	0.006484	FALSE	FALSE	FALSE	finn-b-K11_CARIES	10	133778814	0.1406	NA	0.29	Dental caries || id:finn-b-K11_CARIES	Dental caries	Dental caries || ||	TRUE	igd	10	133778814	0.1326	3.23E-06	NA	finn-b-N14_UROLITHIASIS	|| id:finn-b-N14_UROLITHIASIS	TRUE	reported	igd	2	TRUE
11	rs189521594	C	G	C	G	0.9166	0.5434	0.003117	0.003098	FALSE	TRUE	FALSE	finn-b-K11_CARIES	6	24430794	0.2003	NA	0.00665794	Dental caries || id:finn-b-K11_CARIES	Dental caries	Dental caries || ||	TRUE	igd	6	24430794	0.196	2.90E-06	NA	finn-b-N14_UROLITHIASIS	|| id:finn-b-N14_UROLITHIASIS	TRUE	reported	igd	2	TRUE
12	rs2585442	G	C	G	C	0.1391	0.0555	0.3189	0.3191	FALSE	TRUE	FALSE	finn-b-K11_CARIES	20	52737123	0.0241	NA	0.02113	Dental caries || id:finn-b-K11_CARIES	Dental caries	Dental caries || ||	TRUE	igd	20	52737123	0.022	2.47E-10	NA	finn-b-N14_UROLITHIASIS	|| id:finn-b-N14_UROLITHIASIS	TRUE	reported	igd	2	TRUE
13	rs2776288	G	A	G	A	-0.127	-0.0099	0.3503	0.3501	FALSE	FALSE	FALSE	finn-b-K11_CARIES	21	37818871	0.0235	NA	0.672699	Dental caries || id:finn-b-K11_CARIES	Dental caries	Dental caries || ||	TRUE	igd	21	37818871	0.0215	3.46E-09	NA	finn-b-N14_UROLITHIASIS	|| id:finn-b-N14_UROLITHIASIS	TRUE	reported	igd	2	TRUE
14	rs2924808	C	G	C	G	0.1275	0.0052	0.3655	0.3655	FALSE	TRUE	FALSE	finn-b-K11_CARIES	2	234329816	0.0232	NA	0.8219	Dental caries || id:finn-b-K11_CARIES	Dental caries	Dental caries || ||	TRUE	igd	2	234329816	0.0212	1.95E-09	NA	finn-b-N14_UROLITHIASIS	|| id:finn-b-N14_UROLITHIASIS	TRUE	reported	igd	2	TRUE
15	rs3026845	T	C	T	C	-0.1782	-0.022	0.08157	0.08158	FALSE	FALSE	FALSE	finn-b-K11_CARIES	1	21632470	0.0409	NA	0.590799	Dental caries || id:finn-b-K11_CARIES	Dental caries	Dental caries || ||	TRUE	igd	1	21632470	0.0376	2.08E-06	NA	finn-b-N14_UROLITHIASIS	|| id:finn-b-N14_UROLITHIASIS	TRUE	reported	igd	2	TRUE
16	rs508996	T	C	T	C	-0.1132	-0.0592	0.7529	0.7532	FALSE	FALSE	FALSE	finn-b-K11_CARIES	11	66456933	0.0259	NA	0.0223898	Dental caries || id:finn-b-K11_CARIES	Dental caries	Dental caries || ||	TRUE	igd	11	66456933	0.0237	1.74E-06	NA	finn-b-N14_UROLITHIASIS	|| id:finn-b-N14_UROLITHIASIS	TRUE	reported	igd	2	TRUE
17	rs55985465	A	G	A	G	-0.188	0.028	0.06977	0.06981	FALSE	FALSE	FALSE	finn-b-K11_CARIES	17	73757893	0.0442	NA	0.5264	Dental caries || id:finn-b-K11_CARIES	Dental caries	Dental caries || ||	TRUE	igd	17	73757893	0.0406	3.53E-06	NA	finn-b-N14_UROLITHIASIS	|| id:finn-b-N14_UROLITHIASIS	TRUE	reported	igd	2	TRUE
18	rs56249652	G	C	G	C	-0.1061	0.0227	0.3883	0.3884	FALSE	TRUE	FALSE	finn-b-K11_CARIES	1	220121942	0.023	NA	0.3225	Dental caries || id:finn-b-K11_CARIES	Dental caries	Dental caries || ||	TRUE	igd	1	220121942	0.021	4.39E-07	NA	finn-b-N14_UROLITHIASIS	|| id:finn-b-N14_UROLITHIASIS	TRUE	reported	igd	2	TRUE
19	rs6123359	G	A	G	A	0.1584	-0.0414	0.1149	0.1149	FALSE	FALSE	FALSE	finn-b-K11_CARIES	20	52714706	0.0352	NA	0.24	Dental caries || id:finn-b-K11_CARIES	Dental caries	Dental caries || ||	TRUE	igd	20	52714706	0.0321	7.89E-07	NA	finn-b-N14_UROLITHIASIS	|| id:finn-b-N14_UROLITHIASIS	TRUE	reported	igd	2	TRUE
20	rs6667242	G	A	G	A	0.1976	-0.033	0.1264	0.1263	FALSE	FALSE	FALSE	finn-b-K11_CARIES	1	21826566	0.0337	NA	0.3268	Dental caries || id:finn-b-K11_CARIES	Dental caries	Dental caries || ||	TRUE	igd	1	21826566	0.031	1.94E-10	NA	finn-b-N14_UROLITHIASIS	|| id:finn-b-N14_UROLITHIASIS	TRUE	reported	igd	2	TRUE
21	rs7017163	T	A	T	A	0.1643	0.0213	0.0943	0.09476	FALSE	TRUE	FALSE	finn-b-K11_CARIES	8	21034321	0.0383	NA	0.5771	Dental caries || id:finn-b-K11_CARIES	Dental caries	Dental caries || ||	TRUE	igd	8	21034321	0.0352	3.00E-06	NA	finn-b-N14_UROLITHIASIS	|| id:finn-b-N14_UROLITHIASIS	TRUE	reported	igd	2	TRUE
22	rs71606723	T	A	T	A	0.122	0.0598	0.3389	0.3392	FALSE	TRUE	FALSE	finn-b-K11_CARIES	4	115498457	0.0237	NA	0.01163	Dental caries || id:finn-b-K11_CARIES	Dental caries	Dental caries || ||	TRUE	igd	4	115498457	0.0217	1.95E-08	NA	finn-b-N14_UROLITHIASIS	|| id:finn-b-N14_UROLITHIASIS	TRUE	reported	igd	2	TRUE
23	rs76918696	C	T	C	T	0.3544	0.1297	0.02198	0.02188	FALSE	FALSE	FALSE	finn-b-K11_CARIES	4	168382809	0.0777	NA	0.0950101	Dental caries || id:finn-b-K11_CARIES	Dental caries	Dental caries || ||	TRUE	igd	4	168382809	0.0712	6.39E-07	NA	finn-b-N14_UROLITHIASIS	|| id:finn-b-N14_UROLITHIASIS	TRUE	reported	igd	2	TRUE
24	rs7747095	A	C	A	C	0.1081	-0.0454	0.2636	0.2636	FALSE	FALSE	FALSE	finn-b-K11_CARIES	6	43829941	0.0254	NA	0.0742301	Dental caries || id:finn-b-K11_CARIES	Dental caries	Dental caries || ||	TRUE	igd	6	43829941	0.0233	3.52E-06	NA	finn-b-N14_UROLITHIASIS	|| id:finn-b-N14_UROLITHIASIS	TRUE	reported	igd	2	TRUE
25	rs77714562	G	T	G	T	0.1272	-0.0102	0.1777	0.1777	FALSE	FALSE	FALSE	finn-b-K11_CARIES	3	124240321	0.0292	NA	0.726501	Dental caries || id:finn-b-K11_CARIES	Dental caries	Dental caries || ||	TRUE	igd	3	124240321	0.0267	1.97E-06	NA	finn-b-N14_UROLITHIASIS	|| id:finn-b-N14_UROLITHIASIS	TRUE	reported	igd	2	TRUE
26	rs815533	G	A	G	A	-0.1485	-0.0057	0.8797	0.8799	FALSE	FALSE	FALSE	finn-b-K11_CARIES	3	55475273	0.0343	NA	0.8685	Dental caries || id:finn-b-K11_CARIES	Dental caries	Dental caries || ||	TRUE	igd	3	55475273	0.0313	2.12E-06	NA	finn-b-N14_UROLITHIASIS	|| id:finn-b-N14_UROLITHIASIS	TRUE	reported	igd	2	TRUE
27	rs9561996	T	C	T	C	0.1032	0.011	0.4342	0.4343	FALSE	FALSE	FALSE	finn-b-K11_CARIES	13	96607180	0.0225	NA	0.6252	Dental caries || id:finn-b-K11_CARIES	Dental caries	Dental caries || ||	TRUE	igd	13	96607180	0.0206	5.42E-07	NA	finn-b-N14_UROLITHIASIS	|| id:finn-b-N14_UROLITHIASIS	TRUE	reported	igd	2	TRUE
28	rs9608071	T	G	T	G	0.15	-0.0243	0.2002	0.2004	FALSE	FALSE	FALSE	finn-b-K11_CARIES	22	23408118	0.0279	NA	0.3839	Dental caries || id:finn-b-K11_CARIES	Dental caries	Dental caries || ||	TRUE	igd	22	23408118	0.0256	4.33E-09	NA	finn-b-N14_UROLITHIASIS	|| id:finn-b-N14_UROLITHIASIS	TRUE	reported	igd	2	TRUE
29	rs10051765	C	T	C	T	0.1432	-0.0204	0.4009	0.4006	FALSE	FALSE	FALSE	finn-b-K11_GINGIVITIS_PERIODONTAL	5	176799992	0.0229	NA	0.373	Gingivitis and periodontal diseases || id:finn-b-K11_GINGIVITIS_PERIODONTAL	Gingivitis and periodontal diseases	Gingivitis and periodontal diseases || ||	TRUE	igd	5	176799992	0.0208	6.10E-12	NA	finn-b-N14_UROLITHIASIS	|| id:finn-b-N14_UROLITHIASIS	TRUE	reported	igd	2	TRUE
30	rs1010269	G	A	G	A	0.1556	-0.0697	0.8199	0.82	FALSE	FALSE	FALSE	finn-b-K11_GINGIVITIS_PERIODONTAL	17	59448945	0.0292	NA	0.0170801	Gingivitis and periodontal diseases || id:finn-b-K11_GINGIVITIS_PERIODONTAL	Gingivitis and periodontal diseases	Gingivitis and periodontal diseases || ||	TRUE	igd	17	59448945	0.0268	6.67E-09	NA	finn-b-N14_UROLITHIASIS	|| id:finn-b-N14_UROLITHIASIS	TRUE	reported	igd	2	TRUE
31	rs11077601	G	T	G	T	-0.0958	0.0102	0.5408	0.5409	FALSE	FALSE	FALSE	finn-b-K11_GINGIVITIS_PERIODONTAL	17	70350140	0.0225	NA	0.6496	Gingivitis and periodontal diseases || id:finn-b-K11_GINGIVITIS_PERIODONTAL	Gingivitis and periodontal diseases	Gingivitis and periodontal diseases || ||	TRUE	igd	17	70350140	0.0205	2.89E-06	NA	finn-b-N14_UROLITHIASIS	|| id:finn-b-N14_UROLITHIASIS	TRUE	reported	igd	2	TRUE
32	rs111396769	A	G	A	G	0.2078	-0.1128	0.05826	0.0581	FALSE	FALSE	FALSE	finn-b-K11_GINGIVITIS_PERIODONTAL	7	70968475	0.0485	NA	0.02014	Gingivitis and periodontal diseases || id:finn-b-K11_GINGIVITIS_PERIODONTAL	Gingivitis and periodontal diseases	Gingivitis and periodontal diseases || ||	TRUE	igd	7	70968475	0.0442	2.58E-06	NA	finn-b-N14_UROLITHIASIS	|| id:finn-b-N14_UROLITHIASIS	TRUE	reported	igd	2	TRUE
33	rs111891490	T	C	T	C	0.1689	-0.0495	0.09227	0.09208	FALSE	FALSE	FALSE	finn-b-K11_GINGIVITIS_PERIODONTAL	1	21017202	0.0393	NA	0.2071	Gingivitis and periodontal diseases || id:finn-b-K11_GINGIVITIS_PERIODONTAL	Gingivitis and periodontal diseases	Gingivitis and periodontal diseases || ||	TRUE	igd	1	21017202	0.0357	2.27E-06	NA	finn-b-N14_UROLITHIASIS	|| id:finn-b-N14_UROLITHIASIS	TRUE	reported	igd	2	TRUE
34	rs141158119	T	C	T	C	0.264	0.0926	0.03464	0.03466	FALSE	FALSE	FALSE	finn-b-K11_GINGIVITIS_PERIODONTAL	3	70574219	0.0619	NA	0.135	Gingivitis and periodontal diseases || id:finn-b-K11_GINGIVITIS_PERIODONTAL	Gingivitis and periodontal diseases	Gingivitis and periodontal diseases || ||	TRUE	igd	3	70574219	0.0573	4.13E-06	NA	finn-b-N14_UROLITHIASIS	|| id:finn-b-N14_UROLITHIASIS	TRUE	reported	igd	2	TRUE
35	rs146948889	A	G	A	G	-0.241	-0.0237	0.07181	0.07161	FALSE	FALSE	FALSE	finn-b-K11_GINGIVITIS_PERIODONTAL	3	48477252	0.044	NA	0.59	Gingivitis and periodontal diseases || id:finn-b-K11_GINGIVITIS_PERIODONTAL	Gingivitis and periodontal diseases	Gingivitis and periodontal diseases || ||	TRUE	igd	3	48477252	0.0407	3.17E-09	NA	finn-b-N14_UROLITHIASIS	|| id:finn-b-N14_UROLITHIASIS	TRUE	reported	igd	2	TRUE
36	rs147177307	T	C	T	C	0.5539	0.0853	0.007824	0.007859	FALSE	FALSE	FALSE	finn-b-K11_GINGIVITIS_PERIODONTAL	5	50777490	0.1292	NA	0.509	Gingivitis and periodontal diseases || id:finn-b-K11_GINGIVITIS_PERIODONTAL	Gingivitis and periodontal diseases	Gingivitis and periodontal diseases || ||	TRUE	igd	5	50777490	0.1194	3.47E-06	NA	finn-b-N14_UROLITHIASIS	|| id:finn-b-N14_UROLITHIASIS	TRUE	reported	igd	2	TRUE
37	rs147568240	A	G	A	G	1.161	0.0545	0.002201	0.002199	FALSE	FALSE	FALSE	finn-b-K11_GINGIVITIS_PERIODONTAL	11	32113309	0.244	NA	0.8232	Gingivitis and periodontal diseases || id:finn-b-K11_GINGIVITIS_PERIODONTAL	Gingivitis and periodontal diseases	Gingivitis and periodontal diseases || ||	TRUE	igd	11	32113309	0.2432	1.81E-06	NA	finn-b-N14_UROLITHIASIS	|| id:finn-b-N14_UROLITHIASIS	TRUE	reported	igd	2	TRUE
38	rs148994786	A	G	A	G	0.6173	0.0606	0.006514	0.006511	FALSE	FALSE	FALSE	finn-b-K11_GINGIVITIS_PERIODONTAL	10	133778814	0.1417	NA	0.6689	Gingivitis and periodontal diseases || id:finn-b-K11_GINGIVITIS_PERIODONTAL	Gingivitis and periodontal diseases	Gingivitis and periodontal diseases || ||	TRUE	igd	10	133778814	0.1326	3.23E-06	NA	finn-b-N14_UROLITHIASIS	|| id:finn-b-N14_UROLITHIASIS	TRUE	reported	igd	2	TRUE
39	rs189521594	C	G	C	G	0.9166	0.3437	0.003117	0.003082	FALSE	TRUE	FALSE	finn-b-K11_GINGIVITIS_PERIODONTAL	6	24430794	0.2048	NA	0.0933297	Gingivitis and periodontal diseases || id:finn-b-K11_GINGIVITIS_PERIODONTAL	Gingivitis and periodontal diseases	Gingivitis and periodontal diseases || ||	TRUE	igd	6	24430794	0.196	2.90E-06	NA	finn-b-N14_UROLITHIASIS	|| id:finn-b-N14_UROLITHIASIS	TRUE	reported	igd	2	TRUE
40	rs2585442	G	C	G	C	0.1391	0.0088	0.3189	0.3189	FALSE	TRUE	FALSE	finn-b-K11_GINGIVITIS_PERIODONTAL	20	52737123	0.0242	NA	0.715501	Gingivitis and periodontal diseases || id:finn-b-K11_GINGIVITIS_PERIODONTAL	Gingivitis and periodontal diseases	Gingivitis and periodontal diseases || ||	TRUE	igd	20	52737123	0.022	2.47E-10	NA	finn-b-N14_UROLITHIASIS	|| id:finn-b-N14_UROLITHIASIS	TRUE	reported	igd	2	TRUE
41	rs2776288	G	A	G	A	-0.127	0.0268	0.3503	0.3503	FALSE	FALSE	FALSE	finn-b-K11_GINGIVITIS_PERIODONTAL	21	37818871	0.0236	NA	0.2551	Gingivitis and periodontal diseases || id:finn-b-K11_GINGIVITIS_PERIODONTAL	Gingivitis and periodontal diseases	Gingivitis and periodontal diseases || ||	TRUE	igd	21	37818871	0.0215	3.46E-09	NA	finn-b-N14_UROLITHIASIS	|| id:finn-b-N14_UROLITHIASIS	TRUE	reported	igd	2	TRUE
42	rs2924808	C	G	C	G	0.1275	0.0399	0.3655	0.3656	FALSE	TRUE	FALSE	finn-b-K11_GINGIVITIS_PERIODONTAL	2	234329816	0.0233	NA	0.0870001	Gingivitis and periodontal diseases || id:finn-b-K11_GINGIVITIS_PERIODONTAL	Gingivitis and periodontal diseases	Gingivitis and periodontal diseases || ||	TRUE	igd	2	234329816	0.0212	1.95E-09	NA	finn-b-N14_UROLITHIASIS	|| id:finn-b-N14_UROLITHIASIS	TRUE	reported	igd	2	TRUE
43	rs3026845	T	C	T	C	-0.1782	0.0122	0.08157	0.08163	FALSE	FALSE	FALSE	finn-b-K11_GINGIVITIS_PERIODONTAL	1	21632470	0.0411	NA	0.7668	Gingivitis and periodontal diseases || id:finn-b-K11_GINGIVITIS_PERIODONTAL	Gingivitis and periodontal diseases	Gingivitis and periodontal diseases || ||	TRUE	igd	1	21632470	0.0376	2.08E-06	NA	finn-b-N14_UROLITHIASIS	|| id:finn-b-N14_UROLITHIASIS	TRUE	reported	igd	2	TRUE
44	rs508996	T	C	T	C	-0.1132	-0.0286	0.7529	0.7533	FALSE	FALSE	FALSE	finn-b-K11_GINGIVITIS_PERIODONTAL	11	66456933	0.0261	NA	0.2724	Gingivitis and periodontal diseases || id:finn-b-K11_GINGIVITIS_PERIODONTAL	Gingivitis and periodontal diseases	Gingivitis and periodontal diseases || ||	TRUE	igd	11	66456933	0.0237	1.74E-06	NA	finn-b-N14_UROLITHIASIS	|| id:finn-b-N14_UROLITHIASIS	TRUE	reported	igd	2	TRUE
45	rs55985465	A	G	A	G	-0.188	-0.0076	0.06977	0.06976	FALSE	FALSE	FALSE	finn-b-K11_GINGIVITIS_PERIODONTAL	17	73757893	0.0446	NA	0.8641	Gingivitis and periodontal diseases || id:finn-b-K11_GINGIVITIS_PERIODONTAL	Gingivitis and periodontal diseases	Gingivitis and periodontal diseases || ||	TRUE	igd	17	73757893	0.0406	3.53E-06	NA	finn-b-N14_UROLITHIASIS	|| id:finn-b-N14_UROLITHIASIS	TRUE	reported	igd	2	TRUE
46	rs56249652	G	C	G	C	-0.1061	-0.009	0.3883	0.3882	FALSE	TRUE	FALSE	finn-b-K11_GINGIVITIS_PERIODONTAL	1	220121942	0.0231	NA	0.6957	Gingivitis and periodontal diseases || id:finn-b-K11_GINGIVITIS_PERIODONTAL	Gingivitis and periodontal diseases	Gingivitis and periodontal diseases || ||	TRUE	igd	1	220121942	0.021	4.39E-07	NA	finn-b-N14_UROLITHIASIS	|| id:finn-b-N14_UROLITHIASIS	TRUE	reported	igd	2	TRUE
47	rs6123359	G	A	G	A	0.1584	-0.0023	0.1149	0.115	FALSE	FALSE	FALSE	finn-b-K11_GINGIVITIS_PERIODONTAL	20	52714706	0.0353	NA	0.9491	Gingivitis and periodontal diseases || id:finn-b-K11_GINGIVITIS_PERIODONTAL	Gingivitis and periodontal diseases	Gingivitis and periodontal diseases || ||	TRUE	igd	20	52714706	0.0321	7.89E-07	NA	finn-b-N14_UROLITHIASIS	|| id:finn-b-N14_UROLITHIASIS	TRUE	reported	igd	2	TRUE
48	rs6667242	G	A	G	A	0.1976	-0.0816	0.1264	0.1262	FALSE	FALSE	FALSE	finn-b-K11_GINGIVITIS_PERIODONTAL	1	21826566	0.0338	NA	0.0159401	Gingivitis and periodontal diseases || id:finn-b-K11_GINGIVITIS_PERIODONTAL	Gingivitis and periodontal diseases	Gingivitis and periodontal diseases || ||	TRUE	igd	1	21826566	0.031	1.94E-10	NA	finn-b-N14_UROLITHIASIS	|| id:finn-b-N14_UROLITHIASIS	TRUE	reported	igd	2	TRUE
49	rs7017163	T	A	T	A	0.1643	-0.04	0.0943	0.09465	FALSE	TRUE	FALSE	finn-b-K11_GINGIVITIS_PERIODONTAL	8	21034321	0.0385	NA	0.2992	Gingivitis and periodontal diseases || id:finn-b-K11_GINGIVITIS_PERIODONTAL	Gingivitis and periodontal diseases	Gingivitis and periodontal diseases || ||	TRUE	igd	8	21034321	0.0352	3.00E-06	NA	finn-b-N14_UROLITHIASIS	|| id:finn-b-N14_UROLITHIASIS	TRUE	reported	igd	2	TRUE
50	rs71606723	T	A	T	A	0.122	0.0169	0.3389	0.339	FALSE	TRUE	FALSE	finn-b-K11_GINGIVITIS_PERIODONTAL	4	115498457	0.0239	NA	0.4786	Gingivitis and periodontal diseases || id:finn-b-K11_GINGIVITIS_PERIODONTAL	Gingivitis and periodontal diseases	Gingivitis and periodontal diseases || ||	TRUE	igd	4	115498457	0.0217	1.95E-08	NA	finn-b-N14_UROLITHIASIS	|| id:finn-b-N14_UROLITHIASIS	TRUE	reported	igd	2	TRUE
51	rs76918696	C	T	C	T	0.3544	0.1808	0.02198	0.02191	FALSE	FALSE	FALSE	finn-b-K11_GINGIVITIS_PERIODONTAL	4	168382809	0.0778	NA	0.0200798	Gingivitis and periodontal diseases || id:finn-b-K11_GINGIVITIS_PERIODONTAL	Gingivitis and periodontal diseases	Gingivitis and periodontal diseases || ||	TRUE	igd	4	168382809	0.0712	6.39E-07	NA	finn-b-N14_UROLITHIASIS	|| id:finn-b-N14_UROLITHIASIS	TRUE	reported	igd	2	TRUE
52	rs7747095	A	C	A	C	0.1081	0.0271	0.2636	0.2639	FALSE	FALSE	FALSE	finn-b-K11_GINGIVITIS_PERIODONTAL	6	43829941	0.0256	NA	0.2902	Gingivitis and periodontal diseases || id:finn-b-K11_GINGIVITIS_PERIODONTAL	Gingivitis and periodontal diseases	Gingivitis and periodontal diseases || ||	TRUE	igd	6	43829941	0.0233	3.52E-06	NA	finn-b-N14_UROLITHIASIS	|| id:finn-b-N14_UROLITHIASIS	TRUE	reported	igd	2	TRUE
53	rs77714562	G	T	G	T	0.1272	0.0042	0.1777	0.1777	FALSE	FALSE	FALSE	finn-b-K11_GINGIVITIS_PERIODONTAL	3	124240321	0.0294	NA	0.8875	Gingivitis and periodontal diseases || id:finn-b-K11_GINGIVITIS_PERIODONTAL	Gingivitis and periodontal diseases	Gingivitis and periodontal diseases || ||	TRUE	igd	3	124240321	0.0267	1.97E-06	NA	finn-b-N14_UROLITHIASIS	|| id:finn-b-N14_UROLITHIASIS	TRUE	reported	igd	2	TRUE
54	rs815533	G	A	G	A	-0.1485	0.0378	0.8797	0.88	FALSE	FALSE	FALSE	finn-b-K11_GINGIVITIS_PERIODONTAL	3	55475273	0.0346	NA	0.2737	Gingivitis and periodontal diseases || id:finn-b-K11_GINGIVITIS_PERIODONTAL	Gingivitis and periodontal diseases	Gingivitis and periodontal diseases || ||	TRUE	igd	3	55475273	0.0313	2.12E-06	NA	finn-b-N14_UROLITHIASIS	|| id:finn-b-N14_UROLITHIASIS	TRUE	reported	igd	2	TRUE
55	rs9561996	T	C	T	C	0.1032	0.0182	0.4342	0.4343	FALSE	FALSE	FALSE	finn-b-K11_GINGIVITIS_PERIODONTAL	13	96607180	0.0227	NA	0.4225	Gingivitis and periodontal diseases || id:finn-b-K11_GINGIVITIS_PERIODONTAL	Gingivitis and periodontal diseases	Gingivitis and periodontal diseases || ||	TRUE	igd	13	96607180	0.0206	5.42E-07	NA	finn-b-N14_UROLITHIASIS	|| id:finn-b-N14_UROLITHIASIS	TRUE	reported	igd	2	TRUE
56	rs9608071	T	G	T	G	0.15	-0.0141	0.2002	0.2004	FALSE	FALSE	FALSE	finn-b-K11_GINGIVITIS_PERIODONTAL	22	23408118	0.0281	NA	0.6148	Gingivitis and periodontal diseases || id:finn-b-K11_GINGIVITIS_PERIODONTAL	Gingivitis and periodontal diseases	Gingivitis and periodontal diseases || ||	TRUE	igd	22	23408118	0.0256	4.33E-09	NA	finn-b-N14_UROLITHIASIS	|| id:finn-b-N14_UROLITHIASIS	TRUE	reported	igd	2	TRUE
57	rs10051765	C	T	C	T	0.1432	-0.0436	0.4009	0.4009	FALSE	FALSE	FALSE	finn-b-K11_IMPACTED_TEETH	5	176799992	0.0491	NA	0.3751	Impacted teeth || id:finn-b-K11_IMPACTED_TEETH	Impacted teeth	Impacted teeth || ||	TRUE	igd	5	176799992	0.0208	6.10E-12	NA	finn-b-N14_UROLITHIASIS	|| id:finn-b-N14_UROLITHIASIS	TRUE	reported	igd	2	TRUE
58	rs1010269	G	A	G	A	0.1556	0.0139	0.8199	0.8199	FALSE	FALSE	FALSE	finn-b-K11_IMPACTED_TEETH	17	59448945	0.0631	NA	0.826	Impacted teeth || id:finn-b-K11_IMPACTED_TEETH	Impacted teeth	Impacted teeth || ||	TRUE	igd	17	59448945	0.0268	6.67E-09	NA	finn-b-N14_UROLITHIASIS	|| id:finn-b-N14_UROLITHIASIS	TRUE	reported	igd	2	TRUE
59	rs11077601	G	T	G	T	-0.0958	0.0659	0.5408	0.5408	FALSE	FALSE	FALSE	finn-b-K11_IMPACTED_TEETH	17	70350140	0.0483	NA	0.1724	Impacted teeth || id:finn-b-K11_IMPACTED_TEETH	Impacted teeth	Impacted teeth || ||	TRUE	igd	17	70350140	0.0205	2.89E-06	NA	finn-b-N14_UROLITHIASIS	|| id:finn-b-N14_UROLITHIASIS	TRUE	reported	igd	2	TRUE
60	rs111396769	A	G	A	G	0.2078	-0.0236	0.05826	0.05826	FALSE	FALSE	FALSE	finn-b-K11_IMPACTED_TEETH	7	70968475	0.1036	NA	0.8196	Impacted teeth || id:finn-b-K11_IMPACTED_TEETH	Impacted teeth	Impacted teeth || ||	TRUE	igd	7	70968475	0.0442	2.58E-06	NA	finn-b-N14_UROLITHIASIS	|| id:finn-b-N14_UROLITHIASIS	TRUE	reported	igd	2	TRUE
61	rs111891490	T	C	T	C	0.1689	0.0622	0.09227	0.09227	FALSE	FALSE	FALSE	finn-b-K11_IMPACTED_TEETH	1	21017202	0.0835	NA	0.4561	Impacted teeth || id:finn-b-K11_IMPACTED_TEETH	Impacted teeth	Impacted teeth || ||	TRUE	igd	1	21017202	0.0357	2.27E-06	NA	finn-b-N14_UROLITHIASIS	|| id:finn-b-N14_UROLITHIASIS	TRUE	reported	igd	2	TRUE
62	rs141158119	T	C	T	C	0.264	-0.0297	0.03464	0.03464	FALSE	FALSE	FALSE	finn-b-K11_IMPACTED_TEETH	3	70574219	0.1355	NA	0.8267	Impacted teeth || id:finn-b-K11_IMPACTED_TEETH	Impacted teeth	Impacted teeth || ||	TRUE	igd	3	70574219	0.0573	4.13E-06	NA	finn-b-N14_UROLITHIASIS	|| id:finn-b-N14_UROLITHIASIS	TRUE	reported	igd	2	TRUE
63	rs146948889	A	G	A	G	-0.241	-0.0971	0.07181	0.07181	FALSE	FALSE	FALSE	finn-b-K11_IMPACTED_TEETH	3	48477252	0.0964	NA	0.3138	Impacted teeth || id:finn-b-K11_IMPACTED_TEETH	Impacted teeth	Impacted teeth || ||	TRUE	igd	3	48477252	0.0407	3.17E-09	NA	finn-b-N14_UROLITHIASIS	|| id:finn-b-N14_UROLITHIASIS	TRUE	reported	igd	2	TRUE
64	rs147177307	T	C	T	C	0.5539	0.0512	0.007824	0.007824	FALSE	FALSE	FALSE	finn-b-K11_IMPACTED_TEETH	5	50777490	0.2742	NA	0.8518	Impacted teeth || id:finn-b-K11_IMPACTED_TEETH	Impacted teeth	Impacted teeth || ||	TRUE	igd	5	50777490	0.1194	3.47E-06	NA	finn-b-N14_UROLITHIASIS	|| id:finn-b-N14_UROLITHIASIS	TRUE	reported	igd	2	TRUE
65	rs147568240	A	G	A	G	1.161	0.3252	0.002201	0.002201	FALSE	FALSE	FALSE	finn-b-K11_IMPACTED_TEETH	11	32113309	0.483	NA	0.5007	Impacted teeth || id:finn-b-K11_IMPACTED_TEETH	Impacted teeth	Impacted teeth || ||	TRUE	igd	11	32113309	0.2432	1.81E-06	NA	finn-b-N14_UROLITHIASIS	|| id:finn-b-N14_UROLITHIASIS	TRUE	reported	igd	2	TRUE
66	rs148994786	A	G	A	G	0.6173	0.4179	0.006514	0.006514	FALSE	FALSE	FALSE	finn-b-K11_IMPACTED_TEETH	10	133778814	0.3062	NA	0.1723	Impacted teeth || id:finn-b-K11_IMPACTED_TEETH	Impacted teeth	Impacted teeth || ||	TRUE	igd	10	133778814	0.1326	3.23E-06	NA	finn-b-N14_UROLITHIASIS	|| id:finn-b-N14_UROLITHIASIS	TRUE	reported	igd	2	TRUE
67	rs189521594	C	G	C	G	0.9166	1.1453	0.003117	0.003117	FALSE	TRUE	FALSE	finn-b-K11_IMPACTED_TEETH	6	24430794	0.4517	NA	0.0112199	Impacted teeth || id:finn-b-K11_IMPACTED_TEETH	Impacted teeth	Impacted teeth || ||	TRUE	igd	6	24430794	0.196	2.90E-06	NA	finn-b-N14_UROLITHIASIS	|| id:finn-b-N14_UROLITHIASIS	TRUE	reported	igd	2	TRUE
68	rs2585442	G	C	G	C	0.1391	-0.0067	0.3189	0.3189	FALSE	TRUE	FALSE	finn-b-K11_IMPACTED_TEETH	20	52737123	0.0523	NA	0.8982	Impacted teeth || id:finn-b-K11_IMPACTED_TEETH	Impacted teeth	Impacted teeth || ||	TRUE	igd	20	52737123	0.022	2.47E-10	NA	finn-b-N14_UROLITHIASIS	|| id:finn-b-N14_UROLITHIASIS	TRUE	reported	igd	2	TRUE
69	rs2776288	G	A	G	A	-0.127	-0.0674	0.3503	0.3503	FALSE	FALSE	FALSE	finn-b-K11_IMPACTED_TEETH	21	37818871	0.0509	NA	0.1854	Impacted teeth || id:finn-b-K11_IMPACTED_TEETH	Impacted teeth	Impacted teeth || ||	TRUE	igd	21	37818871	0.0215	3.46E-09	NA	finn-b-N14_UROLITHIASIS	|| id:finn-b-N14_UROLITHIASIS	TRUE	reported	igd	2	TRUE
70	rs2924808	C	G	C	G	0.1275	-0.0797	0.3655	0.3655	FALSE	TRUE	FALSE	finn-b-K11_IMPACTED_TEETH	2	234329816	0.0501	NA	0.1113	Impacted teeth || id:finn-b-K11_IMPACTED_TEETH	Impacted teeth	Impacted teeth || ||	TRUE	igd	2	234329816	0.0212	1.95E-09	NA	finn-b-N14_UROLITHIASIS	|| id:finn-b-N14_UROLITHIASIS	TRUE	reported	igd	2	TRUE
71	rs3026845	T	C	T	C	-0.1782	0.0582	0.08157	0.08157	FALSE	FALSE	FALSE	finn-b-K11_IMPACTED_TEETH	1	21632470	0.0877	NA	0.507	Impacted teeth || id:finn-b-K11_IMPACTED_TEETH	Impacted teeth	Impacted teeth || ||	TRUE	igd	1	21632470	0.0376	2.08E-06	NA	finn-b-N14_UROLITHIASIS	|| id:finn-b-N14_UROLITHIASIS	TRUE	reported	igd	2	TRUE
72	rs508996	T	C	T	C	-0.1132	0.0775	0.7529	0.7529	FALSE	FALSE	FALSE	finn-b-K11_IMPACTED_TEETH	11	66456933	0.0562	NA	0.1677	Impacted teeth || id:finn-b-K11_IMPACTED_TEETH	Impacted teeth	Impacted teeth || ||	TRUE	igd	11	66456933	0.0237	1.74E-06	NA	finn-b-N14_UROLITHIASIS	|| id:finn-b-N14_UROLITHIASIS	TRUE	reported	igd	2	TRUE
73	rs55985465	A	G	A	G	-0.188	0.1275	0.06977	0.06977	FALSE	FALSE	FALSE	finn-b-K11_IMPACTED_TEETH	17	73757893	0.0931	NA	0.1711	Impacted teeth || id:finn-b-K11_IMPACTED_TEETH	Impacted teeth	Impacted teeth || ||	TRUE	igd	17	73757893	0.0406	3.53E-06	NA	finn-b-N14_UROLITHIASIS	|| id:finn-b-N14_UROLITHIASIS	TRUE	reported	igd	2	TRUE
74	rs56249652	G	C	G	C	-0.1061	-0.0624	0.3883	0.3883	FALSE	TRUE	FALSE	finn-b-K11_IMPACTED_TEETH	1	220121942	0.0495	NA	0.2072	Impacted teeth || id:finn-b-K11_IMPACTED_TEETH	Impacted teeth	Impacted teeth || ||	TRUE	igd	1	220121942	0.021	4.39E-07	NA	finn-b-N14_UROLITHIASIS	|| id:finn-b-N14_UROLITHIASIS	TRUE	reported	igd	2	TRUE
75	rs6123359	G	A	G	A	0.1584	-0.0571	0.1149	0.1149	FALSE	FALSE	FALSE	finn-b-K11_IMPACTED_TEETH	20	52714706	0.0781	NA	0.4645	Impacted teeth || id:finn-b-K11_IMPACTED_TEETH	Impacted teeth	Impacted teeth || ||	TRUE	igd	20	52714706	0.0321	7.89E-07	NA	finn-b-N14_UROLITHIASIS	|| id:finn-b-N14_UROLITHIASIS	TRUE	reported	igd	2	TRUE
76	rs6667242	G	A	G	A	0.1976	0.0926	0.1264	0.1264	FALSE	FALSE	FALSE	finn-b-K11_IMPACTED_TEETH	1	21826566	0.0714	NA	0.1948	Impacted teeth || id:finn-b-K11_IMPACTED_TEETH	Impacted teeth	Impacted teeth || ||	TRUE	igd	1	21826566	0.031	1.94E-10	NA	finn-b-N14_UROLITHIASIS	|| id:finn-b-N14_UROLITHIASIS	TRUE	reported	igd	2	TRUE
77	rs7017163	T	A	T	A	0.1643	-0.1943	0.0943	0.0943	FALSE	TRUE	FALSE	finn-b-K11_IMPACTED_TEETH	8	21034321	0.0852	NA	0.0225798	Impacted teeth || id:finn-b-K11_IMPACTED_TEETH	Impacted teeth	Impacted teeth || ||	TRUE	igd	8	21034321	0.0352	3.00E-06	NA	finn-b-N14_UROLITHIASIS	|| id:finn-b-N14_UROLITHIASIS	TRUE	reported	igd	2	TRUE
78	rs71606723	T	A	T	A	0.122	0.0066	0.3389	0.3389	FALSE	TRUE	FALSE	finn-b-K11_IMPACTED_TEETH	4	115498457	0.0517	NA	0.8981	Impacted teeth || id:finn-b-K11_IMPACTED_TEETH	Impacted teeth	Impacted teeth || ||	TRUE	igd	4	115498457	0.0217	1.95E-08	NA	finn-b-N14_UROLITHIASIS	|| id:finn-b-N14_UROLITHIASIS	TRUE	reported	igd	2	TRUE
79	rs76918696	C	T	C	T	0.3544	0.1906	0.02198	0.02198	FALSE	FALSE	FALSE	finn-b-K11_IMPACTED_TEETH	4	168382809	0.1571	NA	0.225	Impacted teeth || id:finn-b-K11_IMPACTED_TEETH	Impacted teeth	Impacted teeth || ||	TRUE	igd	4	168382809	0.0712	6.39E-07	NA	finn-b-N14_UROLITHIASIS	|| id:finn-b-N14_UROLITHIASIS	TRUE	reported	igd	2	TRUE
80	rs7747095	A	C	A	C	0.1081	0.0633	0.2636	0.2636	FALSE	FALSE	FALSE	finn-b-K11_IMPACTED_TEETH	6	43829941	0.0551	NA	0.2505	Impacted teeth || id:finn-b-K11_IMPACTED_TEETH	Impacted teeth	Impacted teeth || ||	TRUE	igd	6	43829941	0.0233	3.52E-06	NA	finn-b-N14_UROLITHIASIS	|| id:finn-b-N14_UROLITHIASIS	TRUE	reported	igd	2	TRUE
81	rs77714562	G	T	G	T	0.1272	0.1109	0.1777	0.1777	FALSE	FALSE	FALSE	finn-b-K11_IMPACTED_TEETH	3	124240321	0.0637	NA	0.0815793	Impacted teeth || id:finn-b-K11_IMPACTED_TEETH	Impacted teeth	Impacted teeth || ||	TRUE	igd	3	124240321	0.0267	1.97E-06	NA	finn-b-N14_UROLITHIASIS	|| id:finn-b-N14_UROLITHIASIS	TRUE	reported	igd	2	TRUE
82	rs815533	G	A	G	A	-0.1485	0.0153	0.8797	0.8797	FALSE	FALSE	FALSE	finn-b-K11_IMPACTED_TEETH	3	55475273	0.0724	NA	0.833	Impacted teeth || id:finn-b-K11_IMPACTED_TEETH	Impacted teeth	Impacted teeth || ||	TRUE	igd	3	55475273	0.0313	2.12E-06	NA	finn-b-N14_UROLITHIASIS	|| id:finn-b-N14_UROLITHIASIS	TRUE	reported	igd	2	TRUE
83	rs9561996	T	C	T	C	0.1032	-0.1229	0.4342	0.4342	FALSE	FALSE	FALSE	finn-b-K11_IMPACTED_TEETH	13	96607180	0.0488	NA	0.0117401	Impacted teeth || id:finn-b-K11_IMPACTED_TEETH	Impacted teeth	Impacted teeth || ||	TRUE	igd	13	96607180	0.0206	5.42E-07	NA	finn-b-N14_UROLITHIASIS	|| id:finn-b-N14_UROLITHIASIS	TRUE	reported	igd	2	TRUE
84	rs9608071	T	G	T	G	0.15	0.0306	0.2002	0.2002	FALSE	FALSE	FALSE	finn-b-K11_IMPACTED_TEETH	22	23408118	0.0595	NA	0.6076	Impacted teeth || id:finn-b-K11_IMPACTED_TEETH	Impacted teeth	Impacted teeth || ||	TRUE	igd	22	23408118	0.0256	4.33E-09	NA	finn-b-N14_UROLITHIASIS	|| id:finn-b-N14_UROLITHIASIS	TRUE	reported	igd	2	TRUE
